# Supplementary material for: Trends in Co-Prescribing Opioids and Gabapentinoids Among Medicare Beneficiaries, 2017 to 2022
Source: Med Sci (Basel). 2026 Jun 25;14(3):345. doi: 10.3390/medsci14030345 (PMC13413538; doi:10.3390/medsci14030345)
Supplement: Supplementary file 1 [file medsci-14-00345-s001.zip]

Archive with 1 entries (1 files):
- medsci-4362689-supplementary.pdf
